# Supplementary material for: Physical Activity Behavior and Acute Myocardial Infarction, Stroke, and Sepsis Outcomes in Brazil: Insights from Targeted Eigenvector Centrality Networks
Source: Int J Environ Res Public Health. 2026 Jul 18;23(7):923. doi: 10.3390/ijerph23070923 (PMC13410189; doi:10.3390/ijerph23070923)
Supplement: Supplementary file 1 [file ijerph-23-00923-s001.zip]

Archive with 1 entries (1 files):
- ijerph-4396378-supplementary.pdf
